# Supplementary material for: The Differences in the Level of Anti-SARS-CoV-2 Antibodies after mRNA Vaccine between Convalescent and Non-Previously Infected People Disappear after the Second Dose—Study in Healthcare Workers Group in Poland
Source: Vaccines (Basel). 2021 Nov 27;9(12):1402. doi: 10.3390/vaccines9121402 (PMC8707727; doi:10.3390/vaccines9121402)
Supplement: Supplementary file 1 [file vaccines-09-01402-s001.zip]

Archive with 1 entries (1 files):
- vaccines-1450390-supplementary.pdf
